# Supplementary material for: Maximizing horizontal transmission through mating: increased mating frequency and mating competitiveness associated with Microsporidia MB-infected Anopheles arabiensis males
Source: Malar J. 2025 Apr 9;24:114. doi: 10.1186/s12936-025-05354-1 (PMC11983955; doi:10.1186/s12936-025-05354-1)
Supplement: Supplementary file 1 — Additional file 1 [file 12936_2025_5354_MOESM1_ESM.xlsx]

## Sheet: Sheet1
		Experiment #	No. of males in the cage		No. of females in the cage			Confirmed matings	Confirmed not mated	Dead and dried females	Average winglength females	Average winglength males		Mating rate (Female)	Female mating rate/age group Average % (S.E.)	MB Transmission rate
Insectary male to insectary female	3-4 days old	1	10		6			1	5	0	3.05	2.8		0.166667
		2	16		15			12	2	1	3.22	3.1		0.8
		3	17		19			8	11	0	3.13	2.85		0.421053
		4	19		19			7	12	0	2.94	2.8		0.368421
		5	16		16			5	11	0	2.97	2.8		0.3125
		6	16		12			4	8	0	2.95	2.7		0.333333	40 (8.7)	0
	7-8 days old	1	10		12			2	4	6	3.18	2.92		0.166667
		2	15		15			8	7	0	3.35	3.39		0.533333
		3	9		5			1	4	0	3.3	3.07		0.2
		4	17		19			5	12	0	3.1	2.85		0.263158
		5	11		11			6	5	0	3.19	2.92		0.545455
		6	14		15			6	9	0	3.25	2.88		0.4
		7	22		17			9	8	0	3.17	2.84		0.529412	37.7 (6.3)	0
	10-11 days old	1	9		11			2	9	0	3.23	2.96		0.181818
		2	14		11			6	5	0	3.13	2.97		0.545455
		3	13		17			6	11	0	2.67	2.5		0.352941
		4	15		10			3	6	1	3.17	3.09		0.3
		5	12		13			3	10	0	3.01	2.98		0.230769
		6	4		11			3	8	0	3.12	3		0.272727	31.4 (5.2)	0
		Experiment #	No. of donor mates in the cage (F1)	No. of confirmed MB+ mates in the cage	Total exposed screened	No. of recipients that acquired infection (O)	No. of recipients that did not acquire an infection	Confirmed matings (a)	Confirmed not mated	Dead and dried females	Average winglength females	Average winglength males	No. of MB+ females confirmed mated	Mating rate (Female)	Female mating rate/age group Average % (S.E.)	Proportion of mates that is MB+ (b)	Expected number of transmissions if the transmission is 100% (E) a*b	Observed tranmsission rate (%) O/E*100	Average transmission rate/age group (%)	S.E.
F1 male to insectary female	3-4 days old	1	10	1	6	0	6	1	0	5	2.6	3.09	0	0.166667		0.1	0.1	0
		2	10	2	13	3	10	8	5	0	3.11	2.88	3	0.615385		0.2	1.6	187.5
		3	18	3	18	0	18	3	15	0	3.48	2.92	0	0.166667		0.166667	0.5	0
		4	28	3	25	0	25	4	21	0	3.44	3.01	0	0.16	27.7 (11.3)	0.107143	0.428571	0	46.875	46.875
	7-8 days old	1	10	4	8	0	8	3	5	0	2.64	3.06	0	0.375		0.4	1.2	0
		2	16	5	18	0	18	3	3	12	3.23	2.81	0	0.166667		0.3125	0.9375	0
		3	17	5	28	1	27	21	5	2	3.23	3.09	1	0.75		0.294118	6.17647	16.1905
		4	5	1	15	1	14	5	9	1	3.35	3.12	1	0.333333		0.2	1	100
		5	16	4	14	3	11	9	5	0	3.2	3.16	1	0.642857		0.25	2.25	133.333
		6	6	3	4	0	4	3	1	0	3.84	3.35	0	0.75		0.5	1.5	0
		7	15	6	11	0	11	4	7	0	3.2	3.24	0	0.363636		0.4	1.6	0
		8	17	9	10	0	10	3	7	0	3.1	2.3	0	0.3		0.529412	1.58824	0
		9	18	5	14	0	14	3	11	0	3.23	3.04	0	0.214286		0.277778	0.833333	0
		10	24	1	14	0	14	2	12	0	3.35	3.14	0	0.142857	40.4 (7.3)	0.0416667	0.0833333	0	24.9524	15.5684
	10-11 days old	1	7	2	10	0	10	2	0	8	3.01	3.04	0	0.2		0.285714	0.571429	0
		2	11	5	7	0	7	2	5	0	3.14	3.5	0	0.285714		0.454545	0.909091	0
		3	9	1	8	0	8	3	5	0	3.7	2.76	0	0.375		0.111111	0.333333	0
		4	13	1	7	0	7	2	5	0	2.9	2.92	0	0.285714		0.0769231	0.153846	0
		5	8	3	13	3	10	5	8	0	2.75	2.74	3	0.384615		0.375	1.875	160
		6	7	1	14	2	12	6	8	0	2.63	2.72	2	0.428571	32.7 (3.4)	0.142857	0.857143	233.333	65.5556	42.5281
F1 female to insectary male	3-4 days old	1	7	2	9	0	9	2	5	0	3.3	2.88	0	0.285714		0.285714	0.571429	0
		2	4	1	6	0	6	2	1	1	3.33	2.6	1	0.5		0.25	0.5	0
		3	20	3	18	0	18	5	15	0	3.17	3.2	1	0.25	34.5 (7.8)	0.15	0.75	0	0	0
	7-8 days old	1	7	1	8	0	8	0	4	3	3.25	2.83	0	0		0.142857	0	0
		2	21	5	15	0	15	7	10	4	3.23	3.38	0	0.333333		0.238095	1.66667	0
		3	10	6	8	0	8	4	6	0	3.21	3.01	3	0.4		0.6	2.4	0
		4	20	12	12	0	12	4	16	0	3.26	3.14	2	0.2		0.6	2.4	0
		5	14	9	10	0	10	3	11	0	3.08	2.97	3	0.214286		0.642857	1.92857	0
		6	18	9	12	0	12	6	12	0	3.56	3.29	4	0.333333		0.5	3	0
		7	20	2	14	2	12	14	6	0	3.5	2.8	2	0.7		0.1	1.4	142.857
		8	20	1	17	0	17	7	13	0	3.61	2.68	0	0.35		0.05	0.35	0
		9	20	2	12	1	11	6	14	0	3.26	2.86	1	0.3		0.1	0.6	166.667
		10	15	2	16	0	16	5	10	0	3.41	3.1	1	0.333333	31.6 (5.6)	0.133333	0.666667	0	30.9524	20.7111
	10-11 days old	1	7	4	9	0	9	3	0	4	2.7	2.8	0	0.428571		0.571429	1.71429	0
		2	18	4	12	0	12	10	8	0	3.22	3.05	1	0.555556		0.222222	2.22222	0
		3	16	4	33	0	33	6	10	0	3.18	3	2	0.375		0.25	1.5	0
		4	45	5	9	0	9	12	23	10	2.66	2.8	0	0.266667		0.111111	1.33333	0
		5	7	3	7	1	6	2	5	0	3.26	3.21	1	0.285714		0.428571	0.857143	116.667
		6	11	1	16	0	16	5	6	0	2.95	2.43	0	0.454545	39.4 (4.4)	0.0909091	0.454545	0	19.4444	19.4444
																			Average	S.E.
																	Over all	F1 Male to insectary female	41.5179	16.9182
																		F1 Female to insectary male	22.4311	12.3588
