# Supplementary material for: Maximizing horizontal transmission through mating: increased mating frequency and mating competitiveness associated with Microsporidia MB-infected Anopheles arabiensis males
Source: Malar J. 2025 Apr 9;24:114. doi: 10.1186/s12936-025-05354-1 (PMC11983955; doi:10.1186/s12936-025-05354-1)
Supplement: Supplementary file 2 — Additional file 2 [file 12936_2025_5354_MOESM2_ESM.xlsx]

## Sheet: Sheet1
Microsporidia MB-uninfected males													Microsporidia MB-infected males
				Round														Round						Total no. of matings
Replicate	1	2	3	4	5	6	7	8	Total no. of matings				Replicate	1	2	3	4	5	6	7	8	9	10
1	2	-	-	-	-	-	-	-	2				1	0	-	-	-	-	-	-	-	-	-	0
2	1	2	-	-	-	-	-	-	3				2	1	-	-	-	-	-	-	-	-	-	1
3	0	-	-	-	-	-	-	-	0				3	3	0	-	-	-	-	-	-	-	-	3
4	0	-	-	-	-	-	-	-	0				4	3	0	-	-	-	-	-	-	-	-	3
5	0	1	-	-	-	-	-	-	1				5	2	-	-	-	-	-	-	-	-	-	2
6	2	-	-	-	-	-	-	-	2				6	2	2	-	-	-	-	-	-	-	-	4
7	1	-	-	-	-	-	-	-	1				7	0	0	-	-	-	-	-	-	-	-	0
8	1	-	-	-	-	-	-	-	1				8	2	2	-	-	-	-	-	-	-	-	4
9	0	-	-	-	-	-	-	-	0				9	0	0	-	-	-	-	-	-	-	-	0
10	2	-	-	-	-	-	-	-	2				10	1	0	-	-	-	-	-	-	-	-	1
11	1	-	-	-	-	-	-	-	1				11	1	1	-	-	-	-	-	-	-	-	2
12	1	-	-	-	-	-	-	-	1				12	1	1	-	-	-	-	-	-	-	-	2
13	1	-	-	-	-	-	-	-	1				13	1	1	-	-	-	-	-	-	-	-	2
14	2	-	-	-	-	-	-	-	2				14	1	1	-	-	-	-	-	-	-	-	2
15	0	0	0	0	0	-	-	-	0				15	2	1	-	-	-	-	-	-	-	-	3
16	0	1	1	-	-	-	-	-	2				16	1	0	-	-	-	-	-	-	-	-	1
17	1	0	0	0	0	-	-	-	1				17	1	0	-	-	-	-	-	-	-	-	1
18	1	0	1	0	1	0	0	-	3				18	0	0	-	-	-	-	-	-	-	-	0
19	1	0	0	0	0	-	-	-	1				19	0	0	-	-	-	-	-	-	-	-	0
20	0	0	0	1	1	0	0	0	2				20	1	-	-	-	-	-	-	-	-	-	1
21	0	0	0	0	-	-	-	-	0				21	1	-	-	-	-	-	-	-	-	-	1
22	1	2	1	0	0	0	0	0	4				22	0	-	-	-	-	-	-	-	-	-	0
23	0	1	0	0	0	-	-	-	1				23	1	-	-	-	-	-	-	-	-	-	1
24	0	0	0	0	0	-	-	-	0				24	0	1	1	1	1	-	-	-	-	-	4
25	0	0	0	0	-	-	-	-	0				25	0	1	0	0	2	1	-	-	-	-	4
26	0	0	0	0	0	-	-	-	0				26	2	0	0	1	0	0	0	-	-	-	3
27	0	0	0	0	0	0	0	-	0				27	0	0	0	0	0	0	0	-	-	-	0
28	0	0	0	0	0	0	-	-	0				28	0	1	0	0	1	0	0	-	-	-	2
29	0	-	-	-	-	-	-	-	0				29	0	0	1	1	1	0	0	0	0	0	3
30	0	-	-	-	-	-	-	-	0				30	0	0	0	0	0	-	-		-	-	0
31	0	-	-	-	-	-	-	-	0				31	1	0	0	2	0	0	0		-	-	3
Total	18	7	3	1	2	0	0	0	31				Total	28	12	2	5	5	1	0	0	0	0	53
								Average	1														Average	1.70968
								S.E.	0.196748														S.E.	0.250563
