# Supplementary material for: Maximizing horizontal transmission through mating: increased mating frequency and mating competitiveness associated with Microsporidia MB-infected Anopheles arabiensis males
Source: Malar J. 2025 Apr 9;24:114. doi: 10.1186/s12936-025-05354-1 (PMC11983955; doi:10.1186/s12936-025-05354-1)
Supplement: Supplementary file 3 — Additional file 3 [file 12936_2025_5354_MOESM3_ESM.xlsx]

## Sheet: Sheet1
	Experiment #	No. of uninfected males	No. of infected males	No. of females that mated with uninfected males	No. of females that mated with infected males	No. of unmated females	Total no. of females	Average wing length of uninfected males	Average wing length of infected males	Average wing length of females that mated with uninfected males	Average wing length of females that mated with infected males	Average wing length of unmated females
Microsporidia MB-infected Males fed on Rhodamine B	1	10	10	2	10	9	21	2.54	2.49	2.61	2.55	2.6
	2	10	9	4	3	13	16	2.26	2.33	2	2.45	2.44
	3	12	12	3	1	15	19	2.321	2.3	2.46	2.42	2.35
	4	11	10	3	7	10	20	3.03	2.79	2.96	2.95	2.82
	5	11	11	5	8	5	18	3.02	2.93	2.9	2.86	2.86
Microsporidia MB-uninfected Males fed on Rhodamine B	1	5	5	2	6	2	10	Not measured	Not measured	Not measured	Not measured	Not measured
	2	10	10	3	4	10	17	Not measured	Not measured	Not measured	Not measured	Not measured
	3	10	11	2	3	15	20	2.62	2.58	2.76	2.78	2.7
	4	10	9	2	6	12	20	2.39	2.55	2.7	2.57	2.49
	5	8	9	1	5	14	20	2.5	2.4	2.46	2.64	2.62
Total Number		97	96	27	53	105	181
Average								2.58513	2.54625	2.60625	2.6525	2.61
S.E.								0.10446	0.077895	0.108083	0.0681844	0.0634992
